# Supplementary material for: Gene Expression Maps in Plants: Current State and Prospects
Source: Plants (Basel). 2019 Aug 28;8(9):309. doi: 10.3390/plants8090309 (PMC6784182; doi:10.3390/plants8090309)
Supplement: Supplementary file 1 [file plants-08-00309-s001.zip]

Archive with 1 entries (1 files):
- plants-576666-supplementary.xlsx
