# Supplementary material for: Gene Expression Maps in Plants: Current State and Prospects
Source: Plants (Basel). 2019 Aug 28;8(9):309. doi: 10.3390/plants8090309 (PMC6784182; doi:10.3390/plants8090309)
Supplement: Supplementary file 1 [file plants-08-00309-s001.zip › plants-576666-supplementary.xlsx]

## Sheet: Table S1
Paper	Reference number	Species	Family	Number of samples	Method of expression analysis	Number of genes represented on the microarray (percentage from all genes of organism, %)	Total number of sequenced reads	Read length	Sequencing Platform	Number of all genes in genome (author estimation)	Number of genes expressed in at least one sample (author estimation)	Percentage of genes expressed in at least one sample, % (author estimation)	Number of genes expressed in all samples (author estimation)	Percentage of genes expressed in all samples, % (author estimation)	Percentage of genes expressed in each sample, % (author estimation)
Schmid et al., 2005	3	Arabidopsis thaliana	Crucíferae	79	Microarray	22 746 (>80)	-	-	-	22746	20052	88	NA	NA	55-67
Druka et al., 2006	29	Hordeum vulgare	Poáceae	15	Microarray	21439	-	-	-	NA	NA	NA	NA	NA	NA
Nobuta et al., 2007	24	Oryza sativa	Poáceae	18	MPSS	-	-	-	-	42653	20821	48.8	NA	NA	NA
Benedito et al., 2008	56	Medicago truncatula	Fabaceae	18	Microarray	50900	-	-	-	50900	NA	86.1	NA	42	55.2- 63.3
Quesada et al., 2008	69	Populus trichocarpa	Salicaceae	5	Microarray	42 364 (93)	-	-	-	42364	22616	53	NA	NA	NA
Jiao et al., 2009	57	Oryza sativa	Poáceae	40	Microarray	30731	-	-	-	30731	24822	80.8	NA	NA	26-52
Schreiber et al., 2009	22	Triticum aestivum	Poáceae	13	Microarray	61 115 (100)	-	-	-	NA	NA	NA	NA	NA	NA
Wang et al., 2010	25	Oryza sativa	Poáceae	39	Microarray	57381	-	-	-	40525	38793	95.7	8817	21.7	51.8-64.9
Edwardset al., 2010	31	Nicotiana tabacum	Solanaceae	19	Microarray	40046	-	-	-	40046	33458	76	NA	NA	NA
Sekhon et al., 2011	26	Zea mays	Poáceae	60	Microarray	23 740 (72)	-	-	-	23740	NA	91.4	NA	44,5%	73-81%
Fasoli et al., 2012	75	Vitis vinifera	Vitáceae	54	Microarray	(>98)	-	-	-	NA	23435	91	NA	NA	20-81
Verdier et al., 2013	67	Lotus japonicus	Fabaceae	15	Microarray	53751	-	-	-	53751	0.803	NA	NA	NA	50.8-60.8
Shakoor et al., 2014	48	Sorghum bicolor	Poáceae	78	Microarray	27 577 (100)	-	-	-	27577	19354	70.2	4256	15.4	56-60
Ortiz-Ramırez et al., 2016	17	Physcomitrella patens	Funariaceae	10	Microarray	32559	-	-	-	NA	NA	NA	NA	NA	54%-59
Sibout et al., 2017	71	Brachypodium distachyon	Poáceae	9	Microarray	23 564 (76)	-	-	-	23564	NA	NA	NA	NA	NA
Zhang et al., 2010	49	Oryza sativa	Poáceae	8	RNA-Seq	-	459179116	SE 35+PE 35-75	Illumina	NA	NA	NA	NA	NA	NA
Libault et al., 2010	39	Glycine max	Fabaceae	9	RNA-Seq	-	28939151	SE 36	Illumina GAII	69145	51529	74.5	NA	50	52.4%-61.2
Severin et al., 2010	40	Glycine max	Fabaceae	14	RNA-Seq	-	82606851	SE 36	Illumina GAII	66210	49151	74.2	NA	NA	NA
Massa et al., 2011	32	Solanum tuberosum	Solanaceae	32	RNA-Seq	-	514252880	PE 42	Illumina GAII	39031	22704	60	NA	NA	NA
Meyer et al., 2012	50	Panicum hallii	Poáceae	8	RNA-Seq	-	40500000	50	SOLiD v3.0	64179	23831	37.1	11549	18	76.8-90
Dubois et al., 2012	53	Rosa chinensis	Rosáceae	13	RNA-Seq	-	9332571	NA	Illumina	NA	NA	NA	NA	NA	NA
Sekhon et al., 2013	46	Zea mays	Poáceae	18	RNA-Seq	-	297000000	SE 35-101	Illumina GAII	39429	29447	74.7	NA	NA	NA
Tong et al., 2013	42	Brassica rapa	Crucíferae	6	RNA-Seq	-	219303257	PE 90-200	Illumina Hiseq 2000	41020	32335	78.8	18876	46	NA
Ibarra-Laclette et al., 2015	20	Persea americana	Lauraceae	9	RNA-Seq	-	36761270	50	SOLiD v4.0	NA	NA	NA	NA	NA	NA
O’Rourke et al., 2015	38	Medicago sativa	Fabaceae	12	RNA-Seq	-	465886764	SE 76	Illumina GAII	112626	104787	93	NA	NA	67.7-74.6
Alves-Carvalho et al., 2015	58	Pisum sativum	Fabaceae	20	RNA-Seq	-	1018751326	PE 104/109	HiSeq2000, GAIIx	NA	NA	NA	NA	NA	NA
Kagale et al., 2016	43	Camelina sativa	Crucíferae	12	RNA-Seq	-	727390000	PE 100	HiSeq2000	94495	82810	88	NA	NA	55-73
Clevenger et al., 2016	37	Arachis hypogaea	Fabaceae	22	RNA-Seq	-	NA	PE 100	IlluminaHiSeq2500	NA	NA	NA	NA	NA	NA
Klepikova et al., 2016	1	Arabidopsis thaliana	Crucíferae	79	RNA-Seq	-	4206000000	SE 50	Illumina Hiseq 2000	33323	25706	77	10738	32	46.5-58.8
Stelpflug et al., 2016	27	Zea mays	Poáceae	79	RNA-Seq	-	4548003535	SE 100/PE 100	Illumina Hiseq 2000	NA	32721	83	NA	NA	47.3-67.1
Walley et al., 2016	52	Zea mays	Poáceae	23	RNA-Seq	-	NA	SE 100	Illumina HiSeq 2500	NA	NA	NA	NA	NA	NA
Vlasova et al., 2016	51	Phaseolus vulgaris	Fabaceae	27	RNA-Seq	-	2744359788	PE 100	Illumina Hiseq 2000	30491	20525	67	12261	40	NA
Yao et al., 2016	68	Vigna unguiculata	Fabaceae	27	RNA-Seq	-	1263015837	PE 100	Illumina HiSeq2500	NA	NA	NA	NA	NA	NA
Ivamoto et al., 2017	30	Coffea arabica	Rubiaceae	7	RNA-Seq	-	2.7223e+07	SE 100	Illumina Hiseq 2000	NA	NA	NA	NA	NA	NA
Canas et al., 2017	19	Pinus pinaster	Pinaceae	14	RNA-Seq	-	NA	800 in average	454-FLX Titanium	114395	108471	94.8	NA	NA	NA
Kaur et al., 2017	55	Trifolium subterraneum	Fabaceae	5	RNA-Seq	-	NA	PE 100	Illumina Hiseq 2000	31272	NA	NA	NA	NA	NA
Kasianov et al., 2017	9	Capsella bursa-pastoris	Crucíferae	14	RNA-Seq	-	345000000	PE 108	Illumina Hiseq 2000	33494	30041	89.7	15036	45	56-73
McCormick et al., 2018	28	Sorghum bicolor	Poáceae	47	RNA-Seq	-	3300000000	PE 150	Illumina HiSeq2500	34211	NA	NA	NA	NA	NA
Yano et al., 2018	79	Cucumis melo	Cucurbitáceae	30	RNA-Seq	-	280888500	PE 125	Illumina HiSeq2500	27427	20752	76	NA	NA	NA
Kudapa et al., 2018	41	Cicer arietinum	Fabaceae	27	RNA-Seq	-	794000000	PE 150	Illumina HiSeq 2000/HiSeq 2500	32873	25784	78.4	12085	NA	56-70
Ramírez-González et al., 2018	23	Triticum aestivum	Poáceae	22	RNA-Seq	-	NA	NA	Illumina	110790	83741	75.6	NA	NA	NA
Perroud et al., 2018	18	Physcomitrella patens	Funariaceae	34	RNA-Seq	-	4200000000	PE150	Illumina HiSeq2500	34 361	NA	NA	NA	NA	65.8–75.7
Penin et al., 2019	33	Solanum lycopersicum	Solanaceae	30	RNA-Seq	-	1069123061	SE 60/75	Illumina HiSeq4000/NextSeq 500	33810	26283	78.9	13517	40	51-62
